# Supplementary material for: Chromosome-level genome assembly of the spotted sea bass, Lateolabrax maculatus
Source: Gigascience. 2018 Sep 18;7(11):giy114. doi: 10.1093/gigascience/giy114 (PMC6240815; doi:10.1093/gigascience/giy114)
Supplement: Supplemental Files [file giy114_supplemental_files.zip]

Archive with 2 entries (2 files):
- 06 Additional File 1 Protocols.io.xlsx
- 07 Additional File 2 Supplementary Tables and Figures.docx
