# Supplementary material for: Chromosome-level genome assembly of the spotted sea bass, Lateolabrax maculatus
Source: Gigascience. 2018 Sep 18;7(11):giy114. doi: 10.1093/gigascience/giy114 (PMC6240815; doi:10.1093/gigascience/giy114)
Supplement: Supplemental Files [file giy114_supplemental_files.zip › 06 Additional File 1 Protocols.io.xlsx]

## Sheet: Protocol 1
	Protocol Title	Protocol Description	Before start of protocol	Warnings
Protocol 1	DNA extration for the L. maculatus genome	This protocol is used to clarity the process of total DNA extration for L. maculatus genome.
	Section Title	Step Description	Optional annotation/note
step 1	Sample preparation	Collect and cut muscle tissue of spotted sea bass.
step 2	Sample preparation	The tissue was defrosted and washed with normal saline.Cut about 0.5g tissue.	(tube -- 1.5ml)
step 3	Tissue lysis	Add STE, SDS (10%), protease K (20mg/ml) to mix. Heat 4-6h at 56℃, and shake in centrifuge at 500 rmp.	(tube -- 1.5ml)
step 4	Phase separation	Add the same volume of Phenol : Chloroform : Isoamylol (25: 24: 1) and mix by gentle inversion for 3-5 min at room temperature.
step 5	Phase separation	Centrifuge at 13600rpm for 10min at 4℃ and then transfer the supermatant aqueous phase in a new tube.	(tube -- 1.5ml)
step 6	Phase separation	Add the same volume of Chloroform : Isoamylol (24 : 1) and mix by gently inverting for 3-5min at room temperature.
step 7	Phase separation	Centrifuge at 13600rpm for 10min at 4℃ and then transfer the supermatant aqueous phase in a new tube.	(tube -- 1.5ml)
step 8	DNA precipitation	Add equal volume of Isopropanol, and then mix by slowy inverting.
step 9	DNA precipitation	Incubate the tube at -20℃ for overnight.
step 10	DNA precipitation	Centrifuge at 13600rpm for 10min at 4℃ and discard the supermatant.
step 11	DNA washing	Add 1ml of 70% of ethanol, flick the centriguge tube to resuspend the pellet, wash the DNA pellet for 3-5min.
step 12	DNA washing	Centrifuge at 13000rpm for 5min at 4℃, discard the ethanol.
step 13	DNA washing	Add 1ml of 70% ethanol and mix gently. Centrifuge at 13000rpm for 5min at 4℃, discard the ethanol.
step 14	DNA washing	Centrifuge at 13000rpm for 30s, discard the liquid. Air dry the pellet for 5-10min at room temperature.
step 15	Dissolve DNA	Add RNase and 100ul of TE buffer (TE : RNase = 100:1), and then dissolve the pellet at 37℃ for 30min in the Thermomixer.

## Sheet: Protocol 2
	Protocol Title	Protocol Description	Before start of protocol	Warnings
Protocol 2	The short insert size WGS libraries preparation for the L. maculatus.	This protocol is used to clarity the process of the short insert size WGS libraries preparation for the L. maculatus.
	Section Title	Step Description	Optional annotation/note
step 1	Genomic DNA interruption	The extracted DNA was sheared into fragments between 50 bp and ~800 bp in size using a Covaris E220 ultrasonicator (Covaris, Brighton, UK). Treat time 20s, Acoustic Duty Factor 25%, Peak Incident Power 500W, Cycles Per Burst 500, 24 cycles.
step 2	Fragment selection	Fragments between 150 bp and 250 bp or 200 to 500 bp were selected using AMPure XP beads (Agencourt, Beverly, the U.S.).
step 3	End-repair	Repaired using T4 DNA polymerase, (ENZYMATICS, Beverly, the U.S.) 30 min. at 20 ℃ to obtain blunt ends which were then 3’-adenlyated to create sticky ends.
step 4	Add adapter	These DNA fragments were ligated at both ends to T-tailed adapters and amplified.
step 5	PCR amplification	The temperature profile was 3 min. at 95 ℃ followed by 8 cycles of 20 sec. at 98 ℃, 15 sec. at 60 ℃, 30 sec. at 72 ℃, and more 10 min. at 72 ℃ for further elongation.
step 6	Library purification	AMPure XP beads (Agencourt, Beverly, the U.S.) was used to purify the PCR production.

## Sheet: Protocol 3
	Protocol Title	Protocol Description	Before start of protocol	Warnings
Protocol 2	The mate-pair large libraries preparation for the L. maculatus.	This protocol is used to clarity the process of the mate-pair large libraries preparation for the L. maculatus.
	Section Title	Step Description	Optional annotation/note
step 1	Genomic DNA interruption	The genomic DNA was fragmented using a Covaris E220 ultrasonicator (Covaris, Brighton, UK) to obtain ~2kb (for 2 kb library) and a Hydroshear (GeneMachines, CA, USA) to obtain ~5 kb, ~10 kb and ~20kb fragments (for 5 kb, 10 kb and 20 kb libraries respectively).
step 2	End-repair	Repaired using T4 DNA polymerase, (ENZYMATICS, Beverly, the U.S.) 30 min. at 20 ℃.
step 3	Biotin Label	Add Biotin Label by Biotin dNTP Mix (5mM) 30 min. at 20 ℃.
step 4	Fragment selection	These fragments were further selected into size ranges of 2–2.4 kb, 5–5.5 kb, 10–11 kb or 20-23 kb by agarose gel electrophoresis.
step 5	Fragment cyclizing	The T4 and T3 DNA ligase were used to connect the ring. And then, Covaris LE220 was used to cyclizing DNA fragments.
step 6	End-repair	Fragmented DNA labeled with biotin was captured on M280 streptavidin beads (Invitrogen, CA, USA), followed by end repair (30 min. at 20°C, 1000 rotation per minute, rpm, vibrate for 15 sec. per 2 min.), A-tailing (30 min. at 37°C, 1000 rpm vibrate for 15 sec. per 2 min.).
step 7	Add adapter	Adaptor ligation (1h at 20°C, 1000rmp vibrate for 15 sec. per 2 min.).
step 8	PCR amplification	PCR amplifications on beads 95°C 3 min., (98 °C 20 sec., 60 °C 15 sec., 72 °C 45 sec.) for N cycles, 72 °C 10 min., 4°C hold (For 2 kb library, N=16; For 5 kb library, 10 kb library and 20 kb library, N=18)] using Enzymatics (MA, USA) and NEB (MA, USA) reagent.

## Sheet: Protocol 4
	Protocol Title	Protocol Description	Before start of protocol	Warnings
Protocol 2	The pipeline of assembly and annotation	From this protocol, we can know detail methods of assembly and annotation of the L. maculatus genome.	Get raw sequencing data in Fastq format.
	Section Title	Step Description	Optional annotation/note
step 1	Quality control	Filter the input raw sequences by using SOAPnuke (v.1.5.6).	using parameters " -l 5 -q 0.5 -n 0.1 -Q 2 --seqType 0"
step 2	k-mer analysis	Estimate the genome size (650 Mb) with k-mer analysis.	k=17; about 27.7Gb reads from as input; the genome size with the formula: G = N*(L − 17 + 1)/K_depth, where N and L are the total number of reads and the length of reads, respectively, and K_depth indicates the frequency of k-mers occurring more frequently than the others.
step 3	Assembly	Run SOAPdenovo2(v. 2.04.4) to assemble our genome.	performing "pregraph ( -K 57 -p 10)->contig (-g)->map (-p 10 -k 39)->scaff(-p 10)" modes in turn;
step 4	Assembly	Perform krskgf (v. 1.19) and Gapcloser (v. 1.10) to further close gaps in our genome obtained in step3.	using reads from all insert-size libraries
step 5	Repeat annotation_de novo	Run RepeatModeler to build de novo library based on the input assembled genome sequence.
step 6	Repeat annotation_de novo	Basing on the library constructed in step 5 as database, run RepeatMasker (v. 3.3.0) to find and then classify the repetitive sequences.	using parameters "-nolow -no_is -norna -parallel 1"
step 7	Repeat annotation_database	Run TRF (v. 4.09), RepeatMasker and RepeatProteinMask (v. 3.3.0) to identify repeats in the genome at DNA and protein level, respectively, by aligning sequences against Repbase library (v. 17.01).	using parameters "-noLowSimple -pvalue 0.0001" when running RepeatProteinMask
step 8	Gene prediction_preparation	Mask these repetitive regions obtained above (step 5-7) with 'N's.		Before gene prediction, mask the TEs in genome.
step 9	Gene prediction_de novo	Run Augustus (v. 2.5.5) and Genscan (v. 2.1) to de novo predict genes in the repeat-masked genome sequences.	using parameters "--species=Lateolabrax_maculatus --uniqueGeneId=true --noInFrameStop=true --gff3=on --strand=both" when running Augustus; using default parameters when runing Genescan.
step 10	Gene prediction_homolog	Download protein sequences of teleost species (Danio rerio (NCBI, GenBank ID:50), D. labrax (NCBI, GenBank ID:2659), Gasterosteus aculeatus (NCBI, GenBank ID:146), Lates calcarifer (NCBI, GenBank ID:14180), Oreochromis niloticus (NCBI, GenBank ID:197), Oryzias latipes (NCBI, GenBank ID:542), Tetraodon nigroviridis (NCBI, GenBank ID:191) and Takifugu rubripes (NCBI, GenBank ID:63)), then align the…	with parameters "--max divergence rate 0.3 --extend length for both sides of regions 2000"
step 11	Gene prediction_transcriptome	Download transcriptome data of the spotted sea bass from NCBI. The data was assembled by Trinity (v.2013.11). Mapp this sequence to our genome with BLAT and then based on the BLAT results, reduced redundancy genes.	default parameters
step 12	Gene prediction_GLEAN	Integrate genes predicted in step 9-11 to obtain the consensus gene set by using GLEAN.	filtering with criterion "overlap cutoff 0.8 and at least one homolog support"
step 13	Final gene set	Added the genes which were supported by the transcriptome data and D. labrax’s based prediction after manual evolution to the GLEAN gene set.
step 14	Functional annotation	Map protein sequences of the final gene set to existing databases to identify their functions or motifs, such as SwissProt, TrEMBL, KEGG, InterPro.	SwissProt, TrEMBL and KEGG: using BLASTP; Interpro: using InterProScan (version 4.7) with seven different models (Profilescan, blastprodom, HmmSmart, HmmPanther, HmmPfam, FPrintScan and Pattern-Scan)

## Sheet: Protocol 5
	Protocol Title	Protocol Description	Before start of protocol	Warnings
Protocol 2	Hi-C library preparation for the L.maculatus genome	This protocol is used to clarity the process of Hi-C library preparation for L.maculatus genome.
	Section Title	Step Description	Optional annotation/note
step 1	Sample preparation	Blood sample was centrifuged at 2500g for 5min at 4℃,collect precipitated cell.
step 2	Sample preparation	Add 1ml PBS to resuspended blood cell.
step 3	Formaldehyde fixation	37% formaldehyde was added with the final concentration of 1 % and the reaction was stopped with glycine after standing for 10 min at room temperature.	volume of the tube: 1.5ml
step 4	Formaldehyde fixation	The formaldehyde fixed powder was then re-suspended in nuclei isolation buffer (10 mM Tris-HCl pH 8.0 , 10 mM NaCl, 1× PMSF).
step 5	Enzyme digestion	Add enzyme (Mbo I) to digest the DNA.
	DNA fragment end reparation	Add 10 mM dCTP, 10 mM dGTP, 10 mM dTTP,5U/ μl DNA Polymerase I, Large (Klenow) Fragment using a biotinylated residue (0.4 mM biotin-14-dATP).
step 6	In situ ligation	Add 10X NEB T4 DNA ligase buffer , 10% Triton X-100,10 mg/ml BSA , T4 DNA ligase.
step 7	Reverse-crosslinked	Add 10 mg/ml proteinase K and 1% SDS to the tube and incubate at 56℃ for overnight and purified ,put the Reverse-crosslinked DNA liquid into three tube equally, add 1.5× volumes of AMpure XP mixture to each tube, vortex and spin down briefly, incubate for 10 min at room temperature, place on the MPS for 5 min at room temperature, discard supernatant, wash the beads twice with 1 ml of freshly made…
step 8	Biotin-containing fragments capture	Shear20 mg of DNA and capturing the biotin-containing fragments on streptavidin-coated beads using Dynabeads MyOne Streptavidin T1.
step 9	DNA fragment end repairation	Add 10X NEB T4 DNA ligase buffer with 10 mM ATP, 25 mM dNTP mix, 10 U/μl NEB T4 PNK, 3 U/μl NEB T4 DNA polymerase I , 5 U/μl NEB DNA polymerase I, Large (Klenow) Fragment.
step 10	DNA fragment adenylation	Add 10X NEBuffer 2, 10 mM dATP, 5 U/μl NEB Klenow exo minus.
step 11	Adaptor ligation	Add 10X T4 PNK Reaction Buffer, 100mM ATP, 600 U/ul T4 DNA Ligase, 50% PEG8000 , 50 uM Ad153 barcode oligo_2B mix (BGI, Shenzhen, China), and followed by PCR (95℃ 3 min.; [98℃ 20 sec., 60℃ 15 sec., 72℃ 15 sec.] (8 cycles); 72℃ 10 min.

## Sheet: Protocol 6
	Protocol Title	Protocol Description	Before start of protocol	Warnings
Protocol 3	The pipeline of Hi-C assembly	From this protocol, we can know detail methods of Hi-C assembly of the L.maculatus genome.	Get raw Hi-C sequencing data in Fastq format and reference genome(the result of SOAPdenovo2) .
	Section Title	Step Description	Optional annotation/note
step 1	Quality control	Filter the input raw sequences by using HiC-Pro (v. 2.8.0).	Using parameters"MIN_INSERT_SIZE = 50 MAX_INSERT_SIZE = 1500",others are default parameters
step 2	Valid pairs reads extraction	Extract valid pairs reads according the HiC-Pro result.
step 3	Assembly	Run Juicer (v. 1.5) to prepare data for 3D de novo (v.170123) assembly with valid pairs reads .	Using default parameter
step 4	Assembly	Run 3D de novo (v.170123) assembly to assemble into chromosome	Using parameter"-m haploid -s 4 -c 24"
